# Supplementary material for: Spread of blaCTX-M-9 and Other Clinically Relevant Resistance Genes, Such as mcr-9 and qnrA1, Driven by IncHI2-ST1 Plasmids in Clinical Isolates of Monophasic Salmonella enterica Serovar Typhimurium ST34
Source: Antibiotics (Basel). 2023 Mar 9;12(3):547. doi: 10.3390/antibiotics12030547 (PMC10044134; doi:10.3390/antibiotics12030547)
Supplement: Supplementary file 1 [file antibiotics-12-00547-s001.zip]

Archive with 1 entries (1 files):
- antibiotics-2223653-supplementary.pdf
